# Supplementary material for: Association of the RBFOX1 rs6500744 Polymorphism with Periodontal Disease Severity in Adults with Obesity: A Case–Control Study
Source: Int J Mol Sci. 2026 May 28;27(11):4867. doi: 10.3390/ijms27114867 (PMC13257284; doi:10.3390/ijms27114867)
Supplement: Supplementary file 1 [file ijms-27-04867-s001.zip]

Archive with 1 entries (1 files):
- ijms-4304422-supplementary.pdf
